# Supplementary material for: Online Interventions Addressing Health Misinformation: Scoping Review
Source: J Med Internet Res. 2025 Sep 4;27:e69618. doi: 10.2196/69618 (PMC12447009; doi:10.2196/69618)
Supplement: Multimedia Appendix 4 [file jmir_v27i1e69618_app4.xlsx]

## Sheet: Sheet1
ID	Start time	Completion time	Email	Name	Last modified time	Paper Title	Author Name	Paper DOI	Year of Publication	Reviewer Name	Include or Exclude	State the reason for exclusion	Type of intervention	If "educational courses" selected - describe	If "counterspeech" selected - please specify	If "inoculation games" selected - specify	If "online intervention distribution blockers" selected - specify	If "other" selected - specify	Describe the intervention involved	What was the nature of the intervention's content	What was the mode of delivery of the intervention	If social media was used for delivery, what was the principal platform?	Demographic age of the intervention's target population	Demographic type of the intervention's target population	Describe the type of demographic targeted by the intervention - if included	Describe the socio-economic status of the demographic - if included	Describe the nationality of the target demographic - if included	Describe the setting or target country/region of the study - if included	What type of susceptibility characteristic of the target population is being targeted by the intervention, if mentioned	Was a framework or method mentioned as the basis of the intervention?	Describe the type of framework or method used to guide the intervention - if mentioned	What characteristic of misinformation is being targeted by the intervention?	Describe the characteristics of misinformation being targeted by the intervention
1	2024-03-20 22:02:14	2024-03-20 22:14:23	anonymous			Combating misinformation: The effects of infographics in verifying false vaccine news	Dommgaard et Al	10.1177/00178969211038750	2021	Hiya	Include		Educational courses	Multimedia infographics and text based interventions were used, highlighting the ways to identify misinformation and lack of journalistic integrity of sources, including emotional language, sensationalisation, grammatical errors, fake experts, emotional syntax and participants were tested on their ability and self-perception of confidence in identifying misinformation from news articles.					205 participants taking a web-administered experiment (in the form of a survey/questionnaire) were randomly assigned to one of three groups. First condition had an infographic - containing skills needed for verifying misinformation, second condition had text-only - comprising of text from the infographic without visual or graphic elements, third condition (control) got no stimuli. All participant…	Multimedia (eg. videos, audios, images);	web based survey;	None Mentioned/ Not Applicable ;	Young adults 18-24;Adults 25-64;Senior citizens ≥65;	General public;	General public who volunteered to participate in the survey promoted online by MTurk (associated with Amazon). 78.4% of participants (N = 120) reported they received a bachelor’s degree or similar and 15.0% (N = 23) of them reported they earned a graduate degree or above. 41.2% females, 57.5% males.	26.1% of participants (N = 40) reported less than US$20,000, 22.9% (N = 35) reported US$40,000–US$59,999 and 20.9% (32) reported US$20,000–US$39,999	NA	USA	High cognitive load in environments where individuals are exposed to misinformation (online) which diminishes the motivation to critically evaluate the information provided. News literacy skills- a set of critical thinking skills to understand news and its function in society.	Yes	Processing fluency theory - the intervention used the theory which postulates that decreasing cognitive overload using infographics alongside a text based intervention which highlights the cues of misinformation and false news, will improve individuals' news literacy skills.	Emotional language;Sensationalization;Fake experts;Outdated information, grammatical or spelling errors, emotional syntax;	The intervention used infographics to overcome the high cognitive load of misinformation online which makes it difficult to consistently verify information or question its authenticity by showing the characteristics of misinformation in a simple, visually appealing and comprehendible manner. The content of the intervention aimed to educated individuals about how misinformation can use emotional l…
2	2024-03-21 17:50:45	2024-03-21 19:58:51	anonymous			Does public fear that bats spread COVID-19 jeopardize bat conservation?	Lu et Al	10.1016/j.biocon.2021.108952	2021	Hiya	Include		Educational courses	Two intervention types were used. First conservation message intervention was written text highlighting the scientific and ecological values of bats, bat-virus relationship based on scientific evidence. Second intervention included a 40-minute lecture about the values of bats, bat-virus relationship prepared by experts to minimise the misconception of bats (prerecorded lecture video course).					Participants were given a preliminary questionnaire about their attitudes about bats, the bat-virus relationship with regards to COVID-19. Particiapnts were either exposed to the first condition showing conservational educational messages (text format) counter-arguing misconceptions with facts and positive attitudes, second was group got the intervention with a prerecorded video lecture from expe…	Multimedia (eg. videos, audios, images);Text;	Social media;	WeChat;	Children <18;Young adults 18-24;Adults 25-64;Senior citizens ≥65;	General public;	General population - people who are receiving or have received higher education in China.	NA	Chinese	China	Knowledge levels about bats, their risks, benefits and the bat-health relationship in the aspect of COVID-19 specifically.	Yes	Framework suggested that four factors affect attitudes towards bats, which affects the understanding of the bat-disease relationship. Out of these factors (age, gender, education level and knowledge level), knowledge level is modifiable. Researchers postulated that Improving peoples' knowledge of bats through education may help to counter the negative effects of the COVID-19 pandemic on bat conse…	Medical conspiracies;Sensationalization;Emotional language;	Medical conspiracies, psychological techniques used to manipulate scientific research by media and publicise it. "such scientific evidence, often misinterpreted by the media and the general public due to a range of psychological mechanisms, can pose potential threats to bats". Misinterpreted role of bats in zoonosis of disease. Grammatical and syntax changes by media distortion for example "scien…
3	2024-03-21 20:00:30	2024-03-21 20:31:03	anonymous			Public sector’s misinformation debunking during the public health campaign: a case of Hong Kong	Zhu et Al	10.1093/heapro/daad053	2023	Hiya	Exclude	Not an interventional design. Paper looks at de-bunking strategies in a public secter without an implemented intervention - rather looking retrospectivly and finiding frameworks used (like health beleif model, cognative/ affetive illustrations, and source transperancy) and their effects overall.
4	2024-03-21 20:31:26	2024-03-21 20:38:26	anonymous			Understanding the Social Mechanism of Cancer Misinformation Spread on YouTube and Lessons Learned: Infodemiological Study	Yoon et Al	10.2196/39571	2022	Hiya	Exclude	Not an interventional design. Study did not include an intervention - rather a retrospective unstructured data analysis (timeline trend analysis, content analysis and network analysis) of cancer misinformation on youtube - highlighting the characteristics of misinformation, misinformation networking and difference between news media provider and user-generated content.
5	2024-03-21 20:39:13	2024-03-21 21:00:42	anonymous			Unlocking infodemics and mysteries in COVID-19 vaccine hesitancy: Nexus of conspiracy beliefs, digital informational support, psychological Well-being, and religious fatalism	Raza et Al	10.1016/j.vaccine.2023.01.047	2023	Hiya	Exclude	Not an inveventional design. The study included a focus group analysis and a cross-sectional survery investigating the constructs of infodemics, association of relegious fatalism and conspiracy beleifs in the context of vaccine hesitancy and its impacts on social media users. No intervention was implemented (rather digital interventions like myth debunking and accurate information circulated in P…
6	2024-03-21 21:45:44	2024-03-21 22:11:53	anonymous			Empathic Engagement with the Vaccine Hesitant in Online Spaces	Koban et Al	10.1177/10901981231188313	2023	Hiya	Include		Counterspeech		Gist based messaging - messages which convey bottom-line meaning, summarise key information and emphasise contrasts between decision options about vaccines. Gist-based messaging to de-bunk and fact-check information.				Participants recruited online were asked a baseline questionnaire about COVID-19 vaccine hesitancy and their reasons for not vaccinating (including misinformed rationales questioning efficacy, fear of foreign bodies, etc…) Participants were randomly assigned to an online Facebook group (either control or intervention group). In the intervention group, participants were given approximately 60 posi…	Text;	Social media;	Facebook;	Young adults 18-24;Adults 25-64;Senior citizens ≥65;	General public;	General public using social media	Employed and non employed individuals. Yearly income from $<20,000 - >$50,000	NA	USA	NA	Yes	Fuzzy trace theory - theory of medical decision-making that emphasizes the importance of communicating about risks and doing it in a way that communicates about the gist, or bottom-line meaning, of risks more than communicating verbatim information about risks (e.g., primarily facts and statistics). This method of crafting messages was chosen because evidence exists that people are more likely to…	Verbatim information;	Misinformation can include verbatim information like facts and statistics alone which individuals are less likely to use to make medical decisions. Gist-based messages were crafted and posted to highlight bottom-line counters-perch/ facts about COVID-19 vaccinations as part of the intervention.
7	2024-03-22 10:03:25	2024-03-22 10:11:14	anonymous			Combating the COVID-19 infodemic using Prompt-Based curriculum learning	Peng et Al	10.1016/j.eswa.2023.120501	2023	Hiya	Exclude	Not interventional design. Paper analyses the content and common approaches for dissemination and beleif of misinformation about healthcare however the intervention does not directly address the impact on health minsinformation in an experimental manner.
8	2024-03-28 17:03:00	2024-03-28 17:39:28	anonymous			Evaluation of a template for countering misinformation—Real-world Autism treatment myth debunking	Paynter et Al	10.1371/journal.pone.0210746	2019	Hiya	Include		Educational courses	Educational course was made which included text and graphics. A six step formulation was used. (1) Introduction - establishing source credibility of the intervention - build trust by emphasizing that the intervention’s motivation was a deep-rooted care for clients and a desire to assist professionals in their decision making, not authoritarian enlightenment or vested interests, a portrait image o…					Participants were given questionnaires about misinformation about autism treatments including "Early Intervention Practices Scale Revised", "Evidence-Based Practice Attitude Scale" and "Deference to Scientific Authority Scale" . Participants were randomly allocated to the intervention group (optimised debunking) or control group (with simple counterfactual/ counterspeech debunking). Following the…	Multimedia (eg. videos, audios, images);Text;	Websites;	None Mentioned/ Not Applicable ;	Not mentioned/ Not applicable;	Healthcare workers;Educators;Carers;	teachers, allied health and early learning paraprofessionals working with pre-school children with autism	NA	NA	Australia	Continued influence effect, emotive manipulation which causes fear in the population, misinformation being repeated or held as a "worldview" or "social norm" where giving counter information is an attack to core beliefs.	Yes	Framework based on the notion that misinformation can not be easily tackled with debunking/ counterspeech - stating the correct information - alone. Rather, the approach is that "corrections are more effective if they do not just communicate that a piece of information is false but also detail why it is false, and what led people to believe it in the first place. It is important to correct the mi…	Fake experts;Medical conspiracies;Emotional language;Celebrity endorsement in media, psychological reluctance, emotive manipulation which misattributes fear;	Correcting information that has been repeated many times, accepted as the "worldview" or "social norm" - making any counterspeech on it difficult to accept. Repetition of misinformation can strengthen it (continued influence effect). Rejection of misinformation is authoritative rather than emotional which may be rejected.
9	2024-03-28 17:45:23	2024-03-28 17:50:23	anonymous			A systematic review of communication interventions for countering vaccine misinformation	Whitehead et Al	10.1016/j.vaccine.2022.12.059	2023	Hiya	Exclude	Not interventional design - is a systematic review of communication interventions used against misinformation about vaccines.
10	2024-03-28 17:54:15	2024-03-28 17:54:59	anonymous			Evaluating the Impact of Attempts to Correct Health Misinformation on Social Media: A Meta-Analysis	Water et Al	10.1080/10410236.2020.1794553	2020	Hiya	Exclude	Not interventional design - is a meta-analysis of interventions used against COVID-19 misinformation.
11	2024-03-28 17:57:02	2024-03-28 17:58:11	anonymous			Psychological interventions countering misinformation in social media: A scoping review	Gwiaździński et Al	10.3389/fpsyt.2022.974782	2022	Hiya	Exclude	Not interventional design - a scoping review highlighting psychological aspects of misinformation and target populations that are affected by misinformation.
12	2024-03-28 18:04:48	2024-03-28 18:06:22	anonymous			Unlocking infodemics and mysteries in COVID-19 vaccine hesitancy: Nexus of conspiracy beliefs, digital informational support, psychological Well-being, and religious fatalism	Raza et Al	10.1016/j.vaccine.2023.01.047	2023	Hiya	Exclude	Not interventional design - paper includes a literature review, focus group and questionaire based cross sectional study about the charactersitcis of misinformation, dissemination, etc... without any intervention.
13	2024-03-29 16:48:20	2024-03-29 16:53:58	anonymous			Accuracy-sensitisation promotes the sharing of pro- (but not anti-) vaccine information	Saling et Al	10.1080/08870446.2023.2179053	2023	Hiya	Exclude	Not intervention design - study looks at pro and anti-vaccination opinions about COVID-19 using an online survey and then checks how accurate participants think different pro/anti vaccination statements are and how likely they are to share the information
14	2024-03-29 16:54:00	2024-03-29 17:19:53	anonymous			Validation of a computer program for the identification of false information related to fluoride consumption among {Internet} users	Cruvinel et Al	None mentioned	2022	Hiya	Exclude	Not interventional design - study evaluated differences in psychophysiological reactions of users exposed or not exposed to disinformation.
15	2024-03-29 17:20:28	2024-03-29 17:37:48	anonymous			The Effect of a Wordless, Animated, Social Media Video Intervention on COVID-19 Prevention: Online Randomized Controlled Trial	Vandormael et Al	10.2196/29060	2021	Hiya	Include		Educational courses	This educational video (named the CoVideo) is animated with sound effects but does not include any words, speech, or text. It explains how the novel coronavirus is spread (airborne, physical contact) and recommends best practices to prevent onward transmission (staying at home, not congregating in public spaces, and sanitizing hands/surfaces). It also covers the mass media coverage of the outbrea…					Participants were enrolled in a multi-state randomised control trial online. They were randomly assigned to one of three conditions: Intervention (CoVideo - educational intervention), Attention placebo control video, do nothing arm. Participants were given a questionnaire about their self-reported behavioural intent towards covid-19 prevention and their knowledge of covid-19 behaviours before and…	Multimedia (eg. videos, audios, images);	Websites;		Young adults 18-24;Adults 25-64;		NA	NA	NA	United States, Mexico, the United Kingdom, Germany, and Spain	NA	Yes	Intervention based on the characteristics that makes misinformation easily believable and disseminated. Characteristics including audience engaging features like compelling, familiar narrative, characters that are culturally agnostic, sound track with high arousal emotions (altruism, anxiety, solidarity). Also includes evidence based presentation of positive, protective behaviours during COVID-19…	None mentioned;	NA
16	2024-05-09 22:12:27	2024-05-09 23:52:41	anonymous			Can touch this: training to correct police officer beliefs about overdose from incidental contact with fentanyl	Pozo et Al	10.1186/s40352-021-00163-5	2021	Hiya	Include		Educational courses	Educational training video					Police officers were given an additional (added to their regular 3-hour "SHIELD" program) 10 minute educational video module about fentanyl exposure, correcting misinformation about it through counterspeech and providing medically accurate facts. Intervention video was made by a former police officer to increase credibility. Patients were tested before and after for behavioural attitude perceptio…	Multimedia (eg. videos, audios, images);	Zoom video;	None Mentioned/ Not Applicable ;	Not mentioned/ Not applicable;	Police officers;General public;	Police officers			Indiana, United States of America		No		Medical conspiracies;	Medical conspiracy and spread of incorrect information through official channels. The US Drug Enforcement Administration and Center For Disease Control and Prevention released official warnings about fentanyl exposure and risk to police officers. Officially issued (from perceived credible sources) and circulated medical conspiracies.
17	2024-06-26 07:49:16	2024-06-26 08:12:10	anonymous			A Web-Based Public Health Intervention for Addressing Vaccine Misinformation: Analysis of Learner Engagement and Shift in Hesitancy to Vaccinate	Powell et Al	10.3233/SHTI230173	2023	Hiya	Include		Inoculation games			Gamification based course named "Level Up! Fight the COVID-19 Misinformation Pandemic" - consisting of an 8-bit, video game like experience consisting of media, interactive content, animated videos, motion graphics, HTML5 games, audio and text. Game course involves following an avatar as he grows in strength and abilities in each stage of learning about (1) understanding and counteracting misinfo…			A quasi experiment design was used to address misinformation related to COVID-19 and measure weather a change in vaccine hesitancy occurred. Learners were given the adult vaccine hesitancy scale pre and post intention including 10 items scored on a Likert scale about misinformation and perception of COVID-19 vaccinations. Participants completed the scale initially, then completed the Level Up! on…	Multimedia (eg. videos, audios, images);	Online platform "MBRU Learn" - online course development platform.;	None Mentioned/ Not Applicable ;	Not mentioned/ Not applicable;	Not mentioned/ not applicable;Learners who follow MBRU Learn;	N/A	N/A	N/A	N/A	N/A	Yes	Learning and gamification principles were used to address misinformation related to COVID-19 and vaccine hesitancy. Learning objectives including understanding and counteracting misinformation, COVID-19 transmission and prevention and the science of vaccinations were explained using Gamification principles. This was integrated into a design in which learners completed knowledge checks to collect …	None mentioned;	N/A
18	2024-06-26 08:16:28	2024-06-26 08:44:54	anonymous			Addressing myths and vaccine hesitancy: A randomised trial	Steffens et Al	10.1542/peds.2020-049304	2021	Hiya	Include		Text of approximately 350 words					Participants were asked to read a short piece of text (∼350 words) debunking 3 vaccination myths. The 3 myths were “It’s better for children to develop immunity from diseases”; “It’s safer to vaccinate babies and young children when they are older”; and “Vaccines overwhelm a baby's immune system.”Each intervention (myth, question, or statement) used a different debunking strategy to counter the m…	Intervention involved comparing how different text-based debunking strategies affect parents' agreement with vaccination myths and their intention to vaccinate their children. Prospective online experiment was used - at baseline participants responded to myth agreement, intention to vaccinate and vaccine confidence items (questions). Participants were randomly assigned to receive 1 of 3 debunking…	Text;	Web based communication and survey;	None Mentioned/ Not Applicable ;	Young adults 18-24;Adults 25-64;Senior citizens ≥65;	Parents of children aged 0-5 years;	Parents of children aged 0-5 years as study mentioned they are "more susceptible" to healthcare misinformation	60% of the population had a household income of $80,000+ per year	N/A	Australia	Exposure to myth repetition of vaccine misinformation, familiarity bias.	Yes	Method involved comparing three different text-based debunking strategies - (1) myth exposure and evidence based debunking with text - corrective text (2) Prompt questions followed by evidence based debunking with text - corrective text (3) Factual statement intervention and evidence based debunking text - corrective text - in changing perceptions towards vaccinating their children.	Medical conspiracies;Myth repetition;	A frequently used strategy to counter misinformation is repeating specific examples of misinformation or "myths" before debunking them before correcting it with evidence-based text. However, recent studies show that repeating a myth can backfire and make it more memorable and thus likely to be recalled as true on the bases of recall and familiarity (familiarity bias). The intervention aims to det…
19	2024-06-26 09:00:40	2024-06-26 09:23:23	anonymous			Effects of Narrative Messages on Key COVID-19 Protective Responses: Findings From a Randomized Online Experiment	Iles et Al	10.1177/08901171221075612	2022	Hiya	Include		Educational courses	Written online educational courses - involving narrative (personal experience narrative text) and non-narrative didactic text about three topics: social distancing practices, vaccination, and the use of unproven treatments. "The social distancing message described the story of a woman whose husband contracted COVID-19 after ignoring social distancing recommendations and subsequently became an adv…					Participants were randomly assigned to the narrative or non-narrative group. They were all asked questions about their personal experience with COVID-19 and how closely they followed COVID-19-related news, and responded to pre-exposure measures of perceptions and behavioral intentions relevant to the study topics. In the randomly assigned groups they were exposed to the narrative or non narrative…	Text;	Online web-based platform "Qualtrics online survey";	None Mentioned/ Not Applicable ;	Young adults 18-24;Adults 25-64;Senior citizens ≥65;	Not mentioned/ not applicable;	N/A	N/A	N/A	United States of America	(1) resistance to authoritative health messages/ sources - "resistance to health messages has been heightened in the context of COVID-19, with some groups arguing that public health directives adopted during the pandemic, like those requiring social distancing or mask wearing, violate their rights" (2) "unprecedented misinformation and politicization surrounding the coronavirus" (3) "eroding trus…	Yes	Narrative based messaging - personal experience narratives to convey health information, aiming to reduce resistance to public health recommendations and improve information retention and acceptance. "A narrative is a 'representation of connected events and characters that has an identifiable structure, is bounded in space and time, and contains implicit or explicit messages about the topic being…	Medical conspiracies;	Rumours and falsehoods about COVID-19 around disease severity, social distancing measures, treatments used, unauthorised treatments are circulated in misinformation and being targeted by the narrative and non-narrative text in the intervention.
20	2024-06-26 09:36:48	2024-06-26 10:06:58	anonymous			HPV Vaccination Champions: Evaluating a Technology-Mediated Intervention for Parents	Sundstorm et Al	10.3389/fdgth.2021.636161	2021	Hiya	Include		Educational courses	3 month long online training designed to cultivate HPV champions. "Messages and health education information were adapted for parents based on formative audience research. Content was delivered through a private Facebook group, bi-weekly emails with facts about HPV vaccination, and two online webinars about HPV vaccination. Eight emails were sent to participants on a bi-weekly basis that included…					Participants completed a questionnaire at baseline (pretest) and post-intervention at 3 months (posttest) and 6 months (longitudinal follow-up). The questionnaires investigate awareness and knowledge of HPV and the HPV vaccine, attitudes and beliefs about HPV and the HPV vaccine, and behavior/behavioral intention regarding HPV and the HPV vaccine. The measures were drawn from a variety of sources…	Multimedia (eg. videos, audios, images);Text, focus groups, online webinars;Text;	E-mail;Social media;	Facebook;	Not mentioned/ Not applicable;	Parents;General public;	Parents who wanted to become more aware of HPV and become HPV ambassadors	All participants reported an annual household income above $30,000 with the majority reporting $70,000 or more (63.6%)	N/A	United states of America - South Carolina	N/A	Yes	Technology based intervention based on "a successful theory-based, technology-mediated HPV vaccination awareness intervention for college students".	negative messages about vaccination on social media;	The intervention targeted negative messages about vaccinations - thereby the misinformation and medical conspiracies that parents were exposed to "Parents are exposed to negative messages about vaccination on social media (7). In South Carolina, a recent content analysis of social media found that online messages perpetuated barriers to HPV vaccination, including fears about vaccine safety and co…
21	2024-06-26 13:38:34	2024-06-26 13:46:27	anonymous			Misinformation in nutrition through the case of coconut oil: An online before-and-after study Author links open overlay panel	Durate et Al	10.1016/j.numecd.2022.02.002	2022	Hiya	Include		Counterspeech		Myth debunking and presenting factual, evidence based statement about the lack of health benefits from coconut oil consumption. Statement was presented as "A current study has reviewed scientific articles and concluded that nutritional consumption of coconut oil does not improve bad cholesterol, reduce weight or blood sugar (glucose) levels".				Participants were given a pre-intervention questionnaire asking about their consumption of coconut oil, the perceived health benefits and importance in health. Following this participants who said they did consume coconut oil, were shown the interventional statement. A follow up questionnaire was given which included questions about if the participants still considered coconut oil to have health …	Text;	web based questionnaire/ survey;	None Mentioned/ Not Applicable ;	Young adults 18-24;Adults 25-64;Senior citizens ≥65;	Students;General public;	(1) university students from graduate programs (MBA, Master's and PhD) at Universidade Federal do Rio Grande do Sul, in Porto Alegre, Brazil (University sample); and (2) individuals who accessed the Facebook page of Hospital de Clínicas de Porto Alegre, the university's main teaching hospital (Facebook sample)	N/A	N/A	Brazil	N/A	No		None mentioned;	N/A
22	2024-06-26 13:57:46	2024-06-26 14:14:58	anonymous			The usefulness of a checklist approach-based confirmation scheme in identifying unreliable COVID-19-related health information: a case study in Japan	Tanemura et Al	10.1057/s41599-022-01293-3	2022	Hiya	Include		Educational courses	Written information as a part of a questionnaire showing participants how to identify and critically evaluate the reliability of health information.					Participants were made to read the test health information (an article about green tea preventing COVID-19) and answered questions on a Likert and numeracy scale about if they think covid-19 could be prevented using green tea. Then Participants were introduced to a flowchart developed by Yoshitaka Tsubono, which provides a step-by-step process to evaluate health information. After this education,…	Text;	Websites;Web based survey/questionnaire on website called "Cross Marketing Inc";	None Mentioned/ Not Applicable ;	Young adults 18-24;Adults 25-64;Senior citizens ≥65;	General public;	General public who had no education or professional work experience related to medicine or nutrition after high-school graduation (e.g., working as a chef, registered dietitian, adviser, food developer, etc.)	N/A	Japanese	Japan	Health literacy - The intervention aimed to improve participants' health literacy, particularly their ability to evaluate the credibility of health information.	Yes	(1) confirmation scheme based on Yoshitaka Tsubono’s checklist - guiding the five step flowchart to identifying and evaluating the credibility of information they are presented with. This includes source credibility, scientific evidence, consistency, bias identification and transperancy. (2) Mindsponge Mechanism Theory - explains how individuals absorb new information through a filtering system i…	Source credibility, scientific evidence, consistency, bias identification, transparency ;	Five characteristics targeted by the Five-step framework/ checklist in confirmation theory are Source credibility, scientific evidence, consistency, bias identification, transparency
23	2024-06-27 08:05:15	2024-06-27 08:20:06	anonymous			A machine learning application for raising WASH awareness in the times of COVID-19 pandemic	Pandey et Al	10.1038/s41598-021-03869-6	2022	Hiya	Exclude	Not interventional design. Study includes and AI and machine learning based application and chatbot function titled "WASHKaro" based on the framework proposed by WHO's EPI-WIN strategy (ISAQ - Identify, simplify, amplify and quantify) - to understand characteristics of misnofmration being circulated, the needs of the demographic population in terms of suceptibility and creates a delivery platform…
24	2024-06-27 08:21:48	2024-06-27 08:48:26	anonymous			Debunking highly prevalent health misinformation using audio dramas delivered by WhatsApp: evidence from a randomised controlled trial in Sierra Leone	Winters et Al	10.1136/bmjgh-2021-006954	2021	Hiya	Include		Educational courses	Online 2-5 minute Audio dramas circulated on WhatsApp debunking myths about the malaria and typhoid delivered by credible characters like physicians and nurses in Kiro (local language of Sierra Leone). One type of intervention was called the "Plausible alternative" which included audio dramas explicitly mentioning the misinformation and providing counterarguments about typhoid and malaria - each …					Participants were randomly allocated to one of three conditions: plausible alternative, control or avoiding misinformation groups. They were exposed to the intervention through WhatsApp, the control group received information about breastfeeding unrelated to typhoid and malaria. Participants were given a baseline and enplane survey with yes or no questions about malaria and typhoid and results (b…	Multimedia (eg. videos, audios, images);	Social media;	Whatsapp ;	Young adults 18-24;Adults 25-64;Senior citizens ≥65;	General public;	General population of Sierra Leone (capital Freetown) who are fluent in Krio, have no hearing impairment and have WhatsApp.	N/A	Sierra Leoneans	Freetown, Sierra Leone	"continued influence effect" "Cognitive biases" "repeated exposure" - "This might be explained by the continued influence effect, whereby despite credible alternatives, people still rely on the initial misinformation, or via a number of cognitive biases through which repeated exposure to information can strengthen its cognitive availability or appeal, raising the risk that corrective messaging in…	Yes	Two frameworks are used. (1) Plausible alternative framework - "informed by research showing that offering a plausible alternative to the misinformation has a higher success rate than simply rejecting the misinformation as false." (2) Avoiding misinformation framework - "informed by a less explored debunking method, which is to provide correct information without invoking or mentioning misinforma…	None mentioned;	No specific characteristic of misinformation was mentioned. It was targeted at debunking misinformation about the causes of typhoid, narratives that malaria weakens the immune system which causes malaria - that they are related and co-occur.
25	2024-06-27 08:48:49	2024-06-27 09:25:58	anonymous			Empathic Engagement With the COVID-19 Vaccine Hesitant in Private Facebook Groups: A Randomized Trial	Abroms et Al	0.1177/10901981231188313	2023	Hiya	Include		Educational courses	60 facebook posts on a private facebook group about vaccines over 28 days. Posts included text, infographics and images about COVID-19 risks, vaccine safety, efficacy and addressed common concerns and questions about vaccines. Online discussion platforms with group moderators was included - participants could ask questions and moderators would answer them using empathetic engagement and fuzzy tra…					Participants were assign dot a private facebook group where they received information about covid-19 and vaccines through the multimedia and text formats. They were also given moderators in the groups who were trained to engage with participants empathetically and answer their concerns with accurate information. Participants in the control group were assigned to another facebook group, shown a si…	Text;Multimedia (eg. videos, audios, images);	Social media;	Facebook;	Young adults 18-24;Adults 25-64;Senior citizens ≥65;	General public;	18 years or older, not vaccinated, daily facebook users	N/A	N/A	United States of America	N/A	Yes	Two frameworks were used. (1) Fuzzy trace theory - importance of communicating the gist or bottom-line meaning of risks and benefits rather than verbatim information. (2) Empathetic engagement - Moderators engaged with participants empathetically before providing counterspeech, debunking or new information to their questions - actively listening, validating participants concerns before providing …	None mentioned;	Not mentioned - intervention focused on providing factual information that promotes trust and understanding among participants.
26	2024-06-27 10:27:49	2024-06-27 10:58:35	anonymous			Fighting “bad science” in the information age: The effects of an intervention to stimulate evaluation and critique of false scientific claims	Tseng et Al	10.1002/tea.21696	2021	Hiya	Include		Inoculation games			Written learning course with fact-checking training components. 5 day long intervention where each day participants received 12 pieces of news, they were asked to determine if the news is factual or misinformation, then given immediate feedback: If they identified misinformation, they were provided with explanations to clarify the correct information. Intervention included gamification elements w…			Participants were given pre-test questionnaires about ability to recognize misinformation, the persuasive intent of misinformation, perceived threat, and persuasion knowledge of online misinformation on the Surveystar platform (this was done using Likert scales and modified Pricing Persuasion Knowledge Scale). Participants were then randomly assigned to control or interventional groups and asked …	Text;	Application - WeChat Mini;	WeChat;	Young adults 18-24;Adults 25-64;	General public;	N/A	N/A	N/A	China	N/A	Yes	Broad spectrum inoculation theory - Roozenbeek and Van der Linden. This study uses this framework to guide its intervention with the 6 original principles, adding a 7th category "spreading false knowledge". Additionally understanding persuasion knowledge - this includes recognising misinformation, resisting misinformation through inoculation - exposing individuals to weakened forms of arguments o…	Medical conspiracies;Polarisation;Fake experts;Emotional language;discredit, rolling, spreading of false knowledge;	Roozenbeek and Van der Linden's 6 characteristics: conspiracy, polarization, impersonation, emotion, discredit, and rolling and an added 7th with spreading of false knowledge.
27	2024-07-01 08:16:58	2024-07-01 08:51:14	anonymous			Fighting COVID-19 Misinformation on Social Media: Experimental Evidence for a Scalable Accuracy-Nudge Intervention	Pennycook et Al	10.1177/0956797620939054	2020	Hiya	Include		Accuracy reminder					Accuracy reminder intervention - a single question about accuracy verification of news headlines unrelated to COVID-19 or healthcare, asking participants to rate how accurate they think this unrelated news headline is.	Participants were randomly assigned to the control or interventional group. In the control group, they were shown various true and false headlines about COVID-19 and asked to say weather the news headline/claim is accurate (yes/no) and their likelihood, on a scale, of sharing this news on social media. In the interventional group, participants were given an accuracy reminder intervention - a ques…	Text;	Online/ web-based questionnaire;	None Mentioned/ Not Applicable ;	Young adults 18-24;Adults 25-64;Senior citizens ≥65;	Not mentioned/ not applicable;	N/A	N/A	N/A	United States of America	N/A	Yes	Intervention was based on an Inattention-based account of misinformation sharing (Pennycook et Al). This intervention aims to target misinformation sharing since "share false and misleading content because the social media context focuses their attention on factors other than accuracy. As a result, they get distracted from even considering accuracy when deciding whether to share news—leading them…	partisan alignment;	The characteristics being targeted were inattention based accounts of misinformation sharing: wherein individuals are able to tell the difference between accuracy of headlines/news and information accurately, however, "nonetheless share false and misleading content because the social media context focuses their attention on factors other than accuracy (e.g., partisan alignment). As a result, they…
28	2024-07-02 09:08:49	2024-07-02 10:20:43	anonymous			Refuting Spurious COVID-19 Treatment Claims Reduces Demand and Misinformation Sharing	MacFarlane et Al	10.1016/j.jarmac.2020.12.005	2021	Hiya	Include		Counterspeech		Written myth debunking counterspeech. News articles modulated to include two types of counterspeech with different types of interventional approaches to debunking. (1) Tentative refutation - providing information in an article that highlighted the lack of claims for connection of COVID-19 and Vitamin E and provided evidence-based corrections from credible experts. (2) Enhanced refutation - articl…				Participants recruited online were randomly allocated to one of 4 conditions: control, misinformation, tentative refutation or enhanced refutation. Depending on the condition, participants read one or two articles. In the control group, participants read about the importance of a healthy immune system for fighting COVID-19. In the misinformation group, false claims were added about vitamin E prot…	Text;	Online questionnaire/survey platform;	None Mentioned/ Not Applicable ;	Not mentioned/ Not applicable;	General public;	N/A	N/A	N/A	United States of America	Cognitive biases - "Cognitive psychology research suggests refuting misinformation is no easy task. Even clearly corrected misinformation often continues to influence memory, reasoning, and decision making—the so-called continued influence effect". Pre-existing beliefs - "Prior beliefs can moderate responses to health messaging (Myers, 2014)" - recognising that pre-existing beliefs can change how…	Yes	Framework based on psychological insights and best practices from cognitive psychology with various components. (1) Refutations from a trustworthy source, should discredit the disinformation by exposing their hidden agenda ((Ecker and Antonio, 2020, Guillory and Geraci, 2013), (Walter & Tukachinsky, 2020)). (2) Highliting discrepancies between false and factual information - (Make salient the dis…	Fake experts;Medical conspiracies;illusion of causality, appeal to morality, overlooking risks, appeal to nature, lack of factual information, unreliable source of misinformation, hiding/covering up the discrepancy between fact and fiction;	The intervention targets the deceptive and misleading techniques used by misinformation - illusion of causality, appeal to morality, overlooking risks, appeal to nature, lack of factual information, unreliable source of misinformation, hiding/covering up the discrepancy between fact and fiction.
29	2024-07-02 10:20:46	2024-07-02 10:29:23	anonymous			Scenario-Based Messages on Social Media MotivateCOVID-19 Information Seeking	Sinclair et Al	10.1037/mac0000114	2023	Hiya	Exclude	Not an interventional design - study looks at the impact of scenario based messages on social media relating to misinformation about COVID-19 on the participant's willingess to learn about COVID-19 risk and their emotional state after reading the messages; it aims to differentiate ebtween how different levels of specificty and relevance to the particiapnt's location, area, and scenarios affect th…
30	2024-07-02 10:29:25	2024-07-02 10:42:35	anonymous			The Effect of Repetition on the Perceived Truth of Tobacco-Related Health Misinformation Among U.S. Adults	Morgan et Al	10.1080/10810730.2023.2192013	2023	Hiya	Exclude	Not an intervention adressing health misinformation. The study looks at the impact of repetition of health related information and misinformation on particiapants' perception of true and false information when presented with similar claims again/ repetitively - it does not involve an intervention to adress misinformation or the impact of repeated misinformation.
31	2024-07-02 10:43:25	2024-07-02 11:22:33	anonymous			Testing the Efficacy of Attitudinal Inoculation Videos to Enhance COVID-19 Vaccine Acceptance: Quasi-Experimental Intervention Trial	Piltch-Loeb et Al	10.2196/34615	2022	Hiya	Include		Educational courses	Series of 30 second inoculation videos. (1) Narrative inoculation vide - contains narrative or rhetorical tacts used in vaccine misinformation. Purpose was to "Inoculate viewers against vaccine misinformation strategies, such as manipulation, scapegoating, or conspiratorial reasoning." (2) Fact - contains factual rebuttal of vaccine misinformation. Purpose was to “Counter false information about …					Quasi experimental design with three treatment groups. Group 1 got a narrative intervention video, group 2 got a factual intervention video, group three got the hybrid video, control group got a neutral video unrelated to inoculation or vaccines (Described how to make a paper airplane). Before watching all the videos, participant were asked questions in a survey about their trust in COVID-19 vaci…	Multimedia (eg. videos, audios, images);	Online survey platform;	None Mentioned/ Not Applicable ;	Not mentioned/ Not applicable;	General public;	N/A	Varied, 40% had income of UD$ 100,000 or more	N/A	United States of America		Yes	Inoculation theory - initially by William McGuire "exposing someone to a persuasive message that contains weakened arguments against an established attitude, which develops resistance against stronger persuasive attacks in the future". This study builds on the initial framework and proposal by Van der Linden et Al for using inoculation against misinformation in COVID-19; incorporating elements of…	Medical conspiracies;Sensationalization;	The characteristics of misinformation were analysed before the inoculation videos were created. This was done through formative analysis of anti vaccine or covid-19 delianist propaganda on social media and online videos. Characteristics described to be targeted were medical conspiracies "general claims that the COVID-19 vaccine could cause physical injury" "COVID-19 vaccine was a bioweapon promot…
32	2024-07-02 11:24:15	2024-07-02 11:49:57	anonymous			Latinx Adults and the COVID-19 Pandemic in the United States: Evaluating a COVID-19 Knowledge Test —and Identifying Predictors of High Knowledge and Self-Efficacy for COVID-19 Risk Reduction Behaviors	Ford et Al	https://doi.org/10.7916/d8-zy2r-xc31	2021	Hiya	Exclude	Not an interventional design - study describes an online survey that asked many demographic questions, questions about health, mental wellbeing, social support, etc... for 'Latinx Adults' during the Covid-19 pandemic. It then showed particiapnts 44 statements asking them to rate these as true or false (about covid and information claims), all the claims in reality were true, and pariticpants were…
33	2024-07-03 06:52:56	2024-07-03 07:38:27	anonymous			Fighting the Spread of COVID-19 Misinformation in Kyrgyzstan, India, and the United States: How Replicable Are Accuracy Nudge Interventions?	Gavin et Al	10.1037/tmb0000086	2022	Hiya	Include		Educational courses	Educational course - fact checking training/ accuracy nudge intervention. The intervention was an accuracy nudge message as a part of an online survey, asking participants to pause and consider the accuracy of the presented headline (half of which were true and half were misinformation about COVID-19) before rating them as true/false (on a likert scale) and their likeliness to share the informati…					Participants from the various study groups were randomly allocated to a control or interventional group. Participants completed an online survey developed using the Qualtrics software, they were shown 30 headlines - 15 true and 15 false about COVID-19 in a random order, accompanied by a photo thumbnail or graphic (mimicking those on social media). Participants in the control group rated their var…	Multimedia (eg. videos, audios, images);Text;	Online survey - mimicking social media posts;	None Mentioned/ Not Applicable ;	Senior citizens ≥65;Adults 25-64;Young adults 18-24;	General public;	N/A	N/A	N/A	India, United States of America, Kyrgyz Republic (Kyrgyzstan)	(1) Cognitive biases and system 1 thinking (Khaneman, Stanovich & West) - targeting the suceptibility of social media users to share misinformation as it requires less critical thinking on social media "There is a need to encourage users to slow down and engage in critical thinking before deciding to share information on social media.". The intervention aims to create "friction to the (misinforma…	Yes	(1) Accuracy nudge and cognitive function - Proposed by Pennycook et Al mentioning that individuals want to avoid spreading misinformation however, ocial media context distracts them from considering accuracy by focusing their attention on other factors such as social validation; promoting sharing. Hence, "nudges that prompt individuals to think about accuracy could improve the quality of informa…	None mentioned;	The intervention targets the characteristics of misinformation sharing (the ease at which social media users are able to share misinformation and believe it as accurate because social media inhibits/prevents system 2 critical thinking) - rather than a characteristic of the misinformation itself.
34	2024-07-03 07:38:29	2024-07-03 08:07:42	anonymous			Intervening on Trust in Science to Reduce Belief in COVID-19 Misinformation and Increase COVID-19 Preventive Behavioral Intentions: Randomized Controlled Trial	Agley et Al	10.2196/32425	2021	Hiya	Include		Educational courses	Educational infographic. Intervention involved an infographic about the "scientific process" (general and not specific to COVID-19 misinformation) which was viewed by the participants for at least 60 seconds. The infographic could be modified in size, brightness, etc... by the participants to ensure appropriate viewing. The infographic detailed the scientific process through - "purchasing butter …					Participants recruited in an online survey platform were involved in this randomised control trial. Participants were randomly allocated to the control or interventional group. In the control group they were shown an infographic about how hunting dogs point at targets, the intervention group was shown the interventional infographic about trust in science. Following this, participants took a surve…	Multimedia (eg. videos, audios, images);	Online survey platform - Qualtrics;	None Mentioned/ Not Applicable ;	Young adults 18-24;Adults 25-64;Senior citizens ≥65;	General public;	N/A	N/A	N/A	United States of America	Trust in science - the intervention targets participants' likelihood of believing misinformation or facts as true/ accurate if they are presented by scientific experts/ supported by science/ seem associated to science- regardless of if the population has a scientific educational or work background.	Yes	(1) "Trust in science and scientists" - "beliefs about COVID-19 are linked to rational epistemic trust, the idea that it is reasonable to believe statements made by experts." - The researchers speculate that if they are able to target the association between trust in science and COVID-19, then they can harness this to influence behavioural interventions to undertake COVID-19 preventative behaviou…	Medical conspiracies;	The pilot study used to design this intervention focused on medical conspiracies as the target for this intervention. This demonstrated that when individuals were presented with various narratives about misinformation around COVID-19, ranging from clearly false (5G transmission of COVID-19) to likely misinformed (purposeful laboratory development of COVID-19 as a weapon) and a statement using sci…
35	2024-07-03 08:07:44	2024-07-03 08:40:02	anonymous			Lessons Learned From Interdisciplinary Efforts to Combat COVID-19 Misinformation: Development of Agile Integrative Methods From Behavioral Science, Data Science, and Implementation Science	Myneni et Al	10.2196/40156	2022	Hiya	Exclude	This intervention had an online component on social media across facebook, twitter and instagram, however, this component of the multi-faceted intervention was used as both an analytical tool (to identify gaps in knowledge from particiapnts - as a part of the intervention modelling framework) and as a tool to signpost individuals to other in-person interventions like support groups teelphone help…
36	2024-07-03 08:41:16	2024-07-03 09:01:24	anonymous			Investigating and Improving the Accuracy of US Citizens' Beliefs About the COVID-19 Pandemic: Longitudinal Survey Study	Stekelenburg et Al	10.2196/24069	2021	Hiya	Include		Educational courses	Infographic based learning module - short infographic that was aimed at empowering participants to use scientific consensus when evaluating claims related to the COVID-19 pandemic. The infographic set out three steps that can be used to evaluate a claim: (1) searching for a statement indicating consensus among scientists, (2) checking the source of this consensus statement, and (3) evaluating the…					Participants recruited online were randomly allocated to the control or interventional group. At T0, they were presented with an initial survey of belief accuracy (presented with 10 claims about COVID-19 and asked to say to what extent they believed each statement to be true. In the interventional group, after the initial survey, participants were exposed to the infographic (this was not done in …	Multimedia (eg. videos, audios, images);Infographics;	Online/ web-based survey;	None Mentioned/ Not Applicable ;	Young adults 18-24;Adults 25-64;Senior citizens ≥65;	General public;Online/ web-based survey platform;	N/A	N/A	N/A	United States of America	Ability to identify scientific consensus - this study considers participants' ability to identify scientific consensus as an effective means to identify misinformation - which it is targeting in the general population.	Yes	(1) Gateway belief model - this model is based on the theory that "which states that people’s perceived scientific consensus functions as a gateway to their personal factual beliefs" - harnessed by the intervention by empowering people to search and identify scientific consensus (high degree of agreement between scientists) in presented claims to identify misinformation as false and elicit scient…	None mentioned;	N/A
37	2024-07-03 10:34:05	2024-07-03 11:22:09	anonymous			Fighting COVID-19 Misinformation through an Online Game Based on the Inoculation Theory: Analyzing the Mediating Effects of Perceived Threat and Persuasion Knowledge	Ma et Al	10.3390/ijerph20020980	2023	Hiya	Include		Inoculation games			Inoculation (1) - Participants were given news items (half of which were fake, other half that were real) - selected from reputable platforms and participants were asked to rate the reliability on a Likert scale - in the interventional (priming group) - over the 3 times this was repeated, participants were given corrective information (debunking and counterspeech) alongside why the misinformation…			First part - Participants were recruited on an online platform, they were exposed to news items in the form of articles, some of which were malformed and some real from reputable platforms - participants rated the reliability of these items on a Likert Scale. Participants were then randomly allocated to the control or interventional group - called priming and control group; in the priming group p…	Text;Multimedia (eg. videos, audios, images);	Online/ web-based survey platform;	WeChat;	Young adults 18-24;Adults 25-64;	General public;	N/A	N/A	N/A	China	N/A	Yes	Inoculation theory - pioneered by McGuire in the 1960s, and broad-spectrum inoculation theory (Roozenbeek and Van der Linden) - application of the inoculation metaphor to common strategies for generating misinformation, rather than solely on specific persuasive content. Persuasion knowledge principles - referring to how individuals respond to persuasion attempts and their beliefs about tactics of…	Medical conspiracies;Polarisation;Fake experts;Emotional language;	conspiracy, polarization, impersonation, emotion, discredit, and rolling, and spreading false knowledge.
38	2024-07-03 11:22:12	2024-07-03 11:53:11	anonymous			Evaluating the impact of short animated videos on COVID-19 vaccine hesitancy: An online randomized controlled trial	Beleites et Al	10.1016/j.invent.2023.100694	2024	Hiya	Include		Educational courses	Short, Animated, Story-based educational videos. The study's intervention comprised a collage of three Short, Animated, Story-based (SAS) videos, each emphasizing the importance of COVID-19 vaccination, Animated figures, devoid of any explicit ethnic markers, were deployed to preclude cultural biases or alienation. The first video was called "Family and Vaccination" - a healthcare worker offers a…					Randomised control trial with a multi-arm parallel design trial with post-trial access to treatment. Participants recruited using an online survey software were randomly allocated to 1 of three conditions. (1) Intervention group - receiving the short animated video about covid (2) attention placebo control video - a 4 minute animated video about hope, unrelated to COVID-19 or health. (3) control …	Multimedia (eg. videos, audios, images);Text;	Websites;	None Mentioned/ Not Applicable ;	Young adults 18-24;Adults 25-64;Senior citizens ≥65;	General public;	N/A	N/A	N/A	United states of America	N/A	No		None mentioned;	N/A
39	2024-07-04 06:27:34	2024-07-04 06:46:36	anonymous			Educational Video Intervention to Improve Health Misinformation Identification on WhatsApp Among Saudi Arabian Population: Pre-Post Intervention Study	Alsaad et Al	10.2196/50211	2024	Hiya	Include		Educational courses	Educational video intervention - video detailing 6 concepts that could be used to assess and identify misinformation in WhatsApp messages - these included checking the "forwarded" label, looking for spelling and grammatical errors, reading beyond the headline, analusing the facts, checking links and assessing the photos and videos. (based on WHO's guidelines, WhatsApp's official website about how…					This interventional study used a single-arm, pre-post intervention design. Participants were enrolled into a web-based survey, given pre-test questions asking them to identify whether a WhatsApp message contained correct or false information. Then participitns were shown the intervention (educational video). After finishing the video, participants were asked to answer the same pre-test questions …	Multimedia (eg. videos, audios, images);	Web based/ online survey;	None Mentioned/ Not Applicable ;	Young adults 18-24;Adults 25-64;Senior citizens ≥65;	General public;	N/A	N/A	N/A	Saudi Arabia	(1) Low level of health literacy - "A low level of health literacy has been recognized as one of the factors contributing to the infodemic. Individuals’ abilities to find, evaluate, and use health information empowers them to actively deal with the misinformation they encounter on social media. In order to prevent people from automatically accepting health rumors as facts, health literacy must be…	Yes	(1) Inoculation theory - where previous experience helps individuals combat future attacks (2) message interpretation process theory - - exposure to message interventions influences subsequent decision-making when dealing with harmful information (3) Theory of multi-media learning - built from the cognitive load theory that working memory contains 2 channels for acquiring and processing informati…	None mentioned;	N/A - charactertsics of misinformation were not being targeted specifically, rather how they are presented on social media (namely WhatsApp) were targeted - teaching participants how to recognise these.
40	2024-07-04 06:46:39	2024-07-04 06:54:56	anonymous			What strategies help reduce Australian adults’ beliefs in COVID-19 vaccine misinformation?	Corresponding - Steffens et Al	N/A	2023	Hiya	Exclude	Is a protocol
41	2024-07-04 06:54:59	2024-07-04 07:35:57	anonymous			Correcting vaccine misinformation: A failure to replicate familiarity or fear-driven backfire effects	Ecker et Al	10.1371/journal.pone.0281140	2023	Hiya	Include		Educational courses	There were 4 interventions involved - all in the form of eudcational information related to vaccine myths and facts. (1) Myths only condition - 10 vaccine myths were presented, without corresponding facts, each was labelled explicitly as a myth and presented on an individual page. (2) Myths V/S facts condition - 10 vaccine miconceptions/myths were juxtaposed against 10 corresponding facts taken f…					Participants were enrolled in the online intervention survey using the Qualtrics software. Participants at baseline were asked about demographics and a pre-manipulation survey (asking about side-effect concerns, belief in vaccine-autism link and vaccine hesitancy). They were also asked about the VAX scale - vaccine attitude examination scale asking about general attitudes towards vaccines, worrie…	Multimedia (eg. videos, audios, images);Text;	Web based/ online survey platform;	None Mentioned/ Not Applicable ;	Adults 25-64;Senior citizens ≥65;Young adults 18-24;	General public;	N/A	N/A	N/A	United Kingdom	(1) Dal process theories of memory (2) continued influence effects (3) familiarity and illusory truth effects	Yes	(1) Framework extended from the study conducted by Pluviano et Al, countering the familiarity boost theory - repeating myths and contrasting them with corresponding facts backfires relative to the control condition; ironically increasing vaccine beliefs. The framework was based on an attempt to replicate the backfiring of a previous study where repeating myths while correcting them caused increas…	None mentioned;	N/A
42	2024-07-04 07:36:01	2024-07-04 07:44:01	anonymous			Tackling Vaccine Hesitancy and Increasing Vaccine Willingness Among Parents of Unvaccinated Children in Austria	Lenart et Al	10.3389/ijph.2023.1606042	2023	Hiya	Exclude	This is an interventional design and delivered online through an online webinar given by medical experts trained beforehand in communication strategies like using narrative examples, acnowledging fears empathetically, etc... however, the intevrention did not specific address misinformation itself, this was only a component of the question/answer session in the seminar if participants asked questi…
43	2024-07-04 07:44:11	2024-07-04 08:02:29	anonymous			Web Search Engine Misinformation Notifier Extension (SEMiNExt): A Machine Learning Based Approach during COVID-19 Pandemic	Shams et Al	10.3390/healthcare9020156	2021	Hiya	Exclude	Intervention is not implemented in the real world/ on a real WWW platform yet - is a part of the protocol and the paper talks about success of intervention development and its pilot trials. SemiNExt - an AI and machine learning based browser extension developed using NLP that silently observes the search queries in different search engines on the world wide web, then generates a message for the u…
44	2024-07-04 08:03:27	2024-07-04 08:06:52	anonymous			Messaging Strategies to Reduce Breast Cancer Over-screening in Older Women	Schoenborn et Al	10.1111/jgs.18336	2023	Hiya	Exclude	Is a protocol, the study is not implemented yet.
45	2024-07-04 08:06:58	2024-07-04 08:24:34	anonymous			“a victim of our own success:” testing jenny’s first sleepover’s dark satire to improve attitudes toward childhood vaccination.	McKeever et Al	10.1080/10410236.2024.2330121	2024	Hiya	Exclude	Not online - the interventional study describes a pretest-post-test experimental design with a web-based survey however, the intervention itself is a phsyical book called "Jenny's first sleepover" to improve attitudes towards vaccinations using a satirucal and dark narrative humour aproach for parents of children, who are vaccine hesitant
46	2024-07-04 09:59:35	2024-07-04 10:26:36	anonymous			“A Friendly Conversation.” Developing an eHealth Intervention to Increase COVID-19 Testing and Vaccination Literacy Among Women with Criminal and Legal System Involvement	Geana et Al	10.1080/10810730.2023.2293094	2023	Hiya	Include		Educational courses	Multi-component intervention on a web-based eHealth application (1) animated multi-media component and (2) telenovela-style series. The multi-media comprised of 7 episodes with factual data about overall covid-19 knowledge, testing knowledge, testing experience, general vaccine knowledge, COVID-19 vaccine hesitancy, information sources and fighting misinformation. The content included updated inf…					Women involved with the criminal and legal environment were recruited for the intervention in the US, participants received a unique pin to access the content, were given notifications about progress and updates. Within the intervention along with the video and multi-media interventions and discussion forum, participants could also complete quizzes for testing content retention. After this pilot,…	Multimedia (eg. videos, audios, images);	Websites;Web-based eHealth application;	None Mentioned/ Not Applicable ;	Adults 25-64;	Women with criminal and legal system involvement;	Women with criminal and legal system involvement	N/A	N/A	United States of America	Low COVID-19 related health literacy, exposure to disinformation, mistrust in authorise, impact of social determinants of health (less likely to engage in disease preventing behaviours given the difficult life circumstances), difficulty navigating the medical system (owing to lack of insurance and coordinated care),	Yes	Multi-theoretical framework. (1) Reflective model of aesthetic experience - contributes to the storytelling component of the intervention "A friendly conversation", this postulates that artistic exposure (like watching art, play or a telenovela) that resonates with the individual's emotional life experience promotes a high level of meaning, increasing motivation to be influenced by the experience…	None mentioned;	N/A
47	2024-07-04 08:20:50	2024-07-04 10:48:52	anonymous			A machine learning application for raising WASH awareness in the times of COVID‑19 pandemic	Pandey at al	https://doi.org/10.1038/s41598-021-03869-6	2022	Radwa	Include		App					WashKaro, a multi-pronged AI approach for Infodemic Management	An online app (WASHKARO) with a feature "OnAir"which combines Natural Language Processing (NLP) to match news articles with WHO guideline and a conversational AI that reaches out to the community as audio-visual content in local languages.	Multimedia (eg. videos, audios, images);Text;	online app;	None Mentioned/ Not Applicable ;	Not mentioned/ Not applicable;	General public;	NA	NA	Indian	India	Lower literacy and marginalized groups	Yes	WHO’s Information Network for Epidemics (EPI-WIN)9 strategy	None mentioned;	NA
48	2024-07-04 10:26:40	2024-07-04 11:07:02	anonymous			Seeking Formula for Misinformation Treatment in Public Health Crises: The Effects of Corrective Information Type and Source	Van der Meer et Al	10.1080/10410236.2019.1573295	2019	Hiya	Include		Educational courses	Online learning course through a questionnaire format. Participants were shown a scenario (hypothetical public health crisis) in the form of an infectious disease outbreak - highly infectious Asian influenza, ISAR-Virus, that attacks the human respiratory system and spreads via human contact. Then all respondents were exposed to the misinformation stating that the virus was not a severe threat. B…					Online experimental trial - 2X3 (2 - corrective information type either simple rebuttal versus factual information) (3 corrective information source - government health agency versus news media versus social peer) and a control group. Participants entered the online study and were familiarised by a scenario - a hypothetical public health crisis in the form of an infectious disease outbreak called…	Text;	Websites;	None Mentioned/ Not Applicable ;	Young adults 18-24;Adults 25-64;Senior citizens ≥65;	General public;	N/A	N/A	N/A	United States of America		Yes	(1) Simple rebuttal Lewandowsky et al. - "grounded in misinformation debunking research: “use fewer arguments in refuting the myth – less is more” (2) Factual elaboration - Lewandowsky et al. - "“emphasis on facts”, avoiding repetition of the misinformation; instead, reinforcing the correct facts (p. 122). Such a detailed debunking message, characterized as “well argued” and “sufficiently detaile…	None mentioned;	N/A
49	2024-07-04 11:07:21	2024-07-04 11:48:14	anonymous			3. The effects of a news literacy video and real-time corrections to video misinformation related to sunscreen and skin cancer.	Vraga et Al	10.1080/10410236.2021.1910165	2021	Hiya	Include		Educational courses	Educational videos in a facebook news announcement format/ Facebook live video simulation with scrolling comments on the side. The news literacy video (1) emphasised that credible news and false information are mixed up online and highlight that it is "your job to evaluate the quality of information you find" and showed examples of how people can spot misinformation. The sunscreen videos were as …					Participants were recruited using an online platform called Lucid, they were randomly assigned to one of 7 conditions. Either a control condition (no video) or combinations of 6 experimental conditions [two (news literacy video v/s control video) x three (sunscreen promotion, sunscreen misinformation with correction video)]. In the control condition, participants were shown no videos. In the cont…	Text;Multimedia (eg. videos, audios, images);	Websites;	None Mentioned/ Not Applicable ;	Not mentioned/ Not applicable;	General public;	N/A	N/A	N/A	United States of America	N/A	Yes	(1) News literacy - the study exposes participants to a news literacy video that addresses ways people could spot misinformation, including checking the source, recognising the misinformation claims are not supported by evidence and considering message intent - it considers if "exposure to news literacy messages can inoculate people against health misinformation". (2) Interaction of news literacy…	None mentioned;	N/A
50	2024-07-04 11:49:27	2024-07-04 12:09:48	anonymous			Inoculation works and health advocacy backfires: Building resistance to COVID-19 vaccine misinformation in a low political trust context	Jiang et Al	doi.org/10.3389/fpsyg.2022.976091	2022	Hiya	Include		Educational courses	Educational messages over a three phase trial. (1) Supportive message - containing conventional vaccine advocacy that listed several reasons to cultivate positive attitudes towards the COVID-19 vaccines, it was presented in the format of a news article published by a politically neutral newspaper. (2) Inoculation message - a threat message was crafted based on those used in inoculation previously…					Participants were involved in a three phase 1x3 between-subjects experiment. In the first phase, participants were enrolled in an online survey, to attain demographic information and pre-attitudes towards vaccines. Then participants were assigned to one of three conditions (control group, supportive message group, and inoculation message group). One week later (phase 2) participants were given a …	Text;	Web based/ online survey platform;	None Mentioned/ Not Applicable ;	Not mentioned/ Not applicable;	Students;	undergraduate students from the two universities in Hong Kong	N/A	N/A	Hong Kong	N/A	Yes	Inoculation theory - and components of threat, refutation pre-emption and issue involvement; "Inoculation theory also posits that threat and refutational pre-emption are two necessary components for inducing resistance to subsequent counter attitudinal persuasion" Threat - Inoculation theory also posits that threat and refutational pre-emption are two necessary components for inducing resistance …	None mentioned;	N/A
51	2024-07-04 10:48:58	2024-07-04 12:30:01	anonymous			Understanding the Social Mechanism of Cancer Misinformation Spread on YouTube and Lessons Learned: Infodemiological Study	Yoon et al	doi: 10.2196/39571	2022	Radwa	Exclude	Not interventional
52	2024-07-04 20:08:11	2024-07-05 06:24:42	anonymous			Effects of an Online Community Peer-support Intervention on COVID-19 Vaccine Misinformation Among Essential Workers: Mixed-methods Analysis	Ugarte et Al	10.5811/westjem.2023.1.57253	2023	Hiya	Include		Educational courses	Intervention was an online, private and hidden facebook group where participants were randomly allocated and assigned a “Peer leader” - an individual who was trained in effective communication strategies online, background information about covid-19 and current misinformation - they were also taught how to address the stigmatisation and politicisation of COVID-19 and how to discuss these polarisi…					Pilot study of a randomised control trial with control and intervention arms. 120 participants were assigned randomly to either the control or intervention arm - consisting of 2 private, hidden Facebook groups. Participants completed online surveys at baseline - collecting information like demographics, internet use habits, if they’ve ever been tested for COVID-19 or received the COVID-19 vaccine…	Text;Multimedia (eg. videos, audios, images);	Social media;	Facebook;	Not mentioned/ Not applicable;	Healthcare workers;teachers;	Older than or equal to 18 years of age, English speaking residents of the US, part of phase 1a or 1b of the COVID-19 vaccine rollout (eg. healthcare workers or teachers) and someone who had not received a COVID-19 vaccine.	N/A	N/A	United States of America	N/A	No		Stigma and politicisation;	Peer leaders were trained to use empathetic and effective communication to target the "stigma and politicisation of COVID-19" using counterspeech and linking to reliable sources
53	2024-07-05 07:31:22	2024-07-06 16:06:23	anonymous			Educational Video Intervention to Improve Health Misinformation Identification on WhatsApp Among Saudi Arabian Population: Pre-Post Intervention Study	Alsaad et al	doi: 10.2196/50211	2024	Radwa	Include		Educational courses	Short educational videos					Short video intervention developed based on three sources: (1) the recommendations on WhatsApp’s official website regarding how to prevent the spread of misinformation; (2) the World Health Organization’s (WHO’s) advice on how to navigate the infodemic and identify misinformation; and (3) the CRAAP test, a tool for evaluating the quality of a social media source by assessing its currency, relevan…	Multimedia (eg. videos, audios, images);	unclear;	None Mentioned/ Not Applicable ;	Adults 25-64;Young adults 18-24;	General public;	NA	NA	Saudi	Saudi	NA	Yes	literature guidelines for the design of health education messages and Hugo recommendation	NA;
54	2024-07-06 16:07:20	2024-07-06 16:24:55	anonymous			A Web-Based Public Health Intervention for Addressing Vaccine Misinformation: Analysis of Learner Engagement and Shift in Hesitancy to Vaccinate	POWELL et al	DOI10.3233/SHTI230173	2023	Radwa	Include		Educational courses	Public health education intervention using animated videos, motion graphics, HTML5 games, audio and text.					Level Up (LU) is a self-paced HEI distributed for free on our platform MBRU Learn, an online rapid course development platform. LU consists of three stages of learning and takes no longer than 30 minutes to complete with pre-post assessment	Text;Multimedia (eg. videos, audios, images);	Websites;	None Mentioned/ Not Applicable ;	Young adults 18-24;Adults 25-64;Senior citizens ≥65;	General public;	NA	NA	NA	NA	NA	No		None mentioned;
55	2024-07-06 16:25:00	2024-07-06 16:57:19	anonymous			Can touch this: training to correct police officer beliefs about overdose from incidental contact with fentanyl	Del Pozo et al	doi.org/10.1186/s40352-021-00163-5	2021	Radwa	Include		online training via zoom (counter speach)					Online training program providing information via zoom	Online training program providing information via zoomThree 3-h SHIELD training sessions were conducted via Zoom and led by a former police officer	training ;	Zoom;	None Mentioned/ Not Applicable ;	Adults 25-64;	Police;	Police	NA	American	USA-Indiana	NA	No		None mentioned;
56	2024-07-08 08:12:52	2024-07-08 08:14:27	anonymous			Social reinforcement learning	Goindani et Al	N/A	2024	Hiya	Exclude	Not an interventional experiment which has been implemented. Study considers a web-based social reinforcement model to combat misinformation about healthcare but only approaches it theoretically and implements it on a cross-sectional population of Twitter 2015 and 2016 as well as created simulated Twitter environments for the same. Is an observational study in nature.
57	2024-07-04 12:45:35	2024-07-08 08:41:42	anonymous			The usefulness of a checklist approach-based confirmation scheme in identifying unreliable COVID-19-related health information: a case study in Japan	Tanemura at al	https://doi.org/10.1057/s41599-022-01293-3	2022	Radwa	Include		checklist approach-based confirmation scheme					checklist approach-based confirmation scheme	Testing the usefulness of a developed confirmation scheme for identifying unreliable COVID-19-related health information on a group of participants in japan and whether or not they will be able to identify reliable health information in a test article	Checklist for identifying reliable information;	only mentions online;	None Mentioned/ Not Applicable ;	Adults 25-64;Senior citizens ≥65;	General public;	Japanese participants	NA	Japanese	Japan	low health literacy levels and selection skill which is the ability to identify reliable health information	No		None mentioned;	NA
58	2024-07-09 03:24:38	2024-07-09 03:35:19	anonymous			Combating the COVID-19 infodemic using Prompt-Based curriculum learning	Peng	https://doi.org/10.1016/j.eswa.2023.120501	2023	Radwa	Exclude	Not intervention
59	2024-07-09 03:40:10	2024-07-09 03:42:06	anonymous			Evaluating the Impact of Attempts to Correct Health Misinformation on Social Media: A Meta-Analysis	Walter et al	https://doi.org/10.1080/10410236.2020.1794553	2020	Radwa	Exclude	Meta-analysis
60	2024-07-09 03:42:09	2024-07-09 03:48:51	anonymous			Fighting “bad science” in the information age: The effects of an intervention to stimulate evaluation and critique of false scientific claim	Tseng et al	https://doi.org/10.1002/tea.21696	2021	Radwa	Exclude	Filed activity-not online
61	2024-07-09 11:34:32	2024-07-09 12:04:10	anonymous			Addressing Antivaccine Sentiment on Public Social Media Forums Through Web-Based Conversations Based on Motivational Interviewing Techniques: Observational Study	Scales et Al	10.2196/50138	2023	Hiya	Include		Counterspeech		Counterspeech to Facebook misinformation posts. Infodemiologists answered/ continued the communication thread under Facebook posts that were about vaccine or COVID-19 associated misinformation. The counterspeech included using the principles of motivational learning (using the change talk to sustain talk), promote critical thinking, inoculation in speech, using narratives, anecdotes, detailed reb…				Pilot field study for counterspeech on Facebook against COVID-19 misinformation. Observational study. Infodemiologists were selected and trained about evidence based communication and counterspeech against COVID-19 misinformation. 145 pilot interventions were conducted; infodemiologists identified local media posts with comments containing vaccine misinformation or anti-vaccine sentiment. Infodem…	Text;	Social media;	Facebook;	Not mentioned/ Not applicable;	General public;	N/A	N/A	N/A	United States of America	Illusory truth effect - infodemiologists seek to disrupt the illusory truth effect "misinformation being perceived true through repetition" on social media platforms. The study targets the "bystanders" who are susceptible to the illusory truth effect i.e. individuals observing but no necessarily engaging or commenting with misinformation threads on social media; these are part of the "movable mid…	Yes	(1) Motivational interviewing - Interventionist attempted to establish common ground with the personw who posted the misinformation and expressed empathy and interest in understanding their point of view before responding directly to the misinformed comments" Used "open ended questioning and reflective listening". (2) Inoculation (3) use of narratives (4) promoting critical thinking. "We therefor…	None mentioned;	N/A - specific characteristics weren't targeted by the intervention. Linked/ seemed associated were repetition, misleading contexts, comments on social media
